# Supplementary material for: Life history, nest longevity, sex ratio, and nest architecture of the fungus-growing ant Mycetosoritis hartmanni (Formicidae: Attina)
Source: PLoS One. 2023 Jul 26;18(7):e0289146. doi: 10.1371/journal.pone.0289146 (PMC10370743; doi:10.1371/journal.pone.0289146)
Supplement: S1 Dataset — (XLSX) [file pone.0289146.s001.xlsx]

## Sheet: AllData 2000-2022
Supplementary Information, Excel Sheet 1. Mueller, Himler, Farrior ( PLoS ONE 2023)
Collection ID	Collection Date	Locality	# Queens	# Workers	# Dealate Females	# Female Alates	# Female Pupae	# Male Alates	# Male Pupae	# Alates	Total # Female	Total # Male	Total # Female & # Male	Numerical	Investment	# Worker Pupae	Total # Pupae	# Larvae	# Eggs		Vestibule Depth	Vestibule Diameter		Vestibule Content	1st Chamber Depth	1st Chamber Dimensions		1st Chamber Content	2nd Chamber Depth	2nd Chamber Dimensions		2nd Chamber Content	3rd Chamber Depth	3rd Chamber Dimensions		3rd Chamber Content	Comments
											Reproductives	Reproductives	Reproductives	Sex Ratio	Sex Ratio							Width (cm)	Height (cm)		in centimeter (cm)	Width (cm)	Height (cm)		in centimeter (cm)	Width (cm)	Height (cm)		in centimeter (cm)	Width (cm)	Height (cm)
											(Alates & Brood)	(Alates & Brood)	(Alates & Brood)	% male	% male
Incipient Nests, approximately 1-3 months old
UGM000831-01	31. August 2000	TX Bastrop Co: Stengl Biological Station	1	0	0	0	0	0	0	0	0	0	0	n/a	n/a	0	0	3	0		not found	n/a	n/a	n/a	14	1	1.2	hanging garden 7 mm X 9 mm, queen	no 2nd chamber found	n/a	n/a	n/a	no 3rd chamber found	n/a	n/a	n/a	incipient nest founded in 2000; the queen was observed to return from foraging at 8:15AM, then she entered her nest; garden in 1st chamber hanging from sandy ceiling
UGM000930-03	30. September 2000	TX Bastrop Co: Stengl Biological Station	1	0	0	0	0	0	0	0	0	0	0	n/a	n/a	0	0	0	0		not found	n/a	n/a	n/a	16	1	1	empty	no 2nd chamber found	n/a	n/a	n/a	no 3rd chamber found	n/a	n/a	n/a	incipient nest founded in 2000; nest entrance open, surrounded by some fresh excavate brought out recently by queen
																									15	1	1.1
Young Colonies, approximately 1 year old
UGM000620-02	20. June 2000	TX Bastrop Co: Stengl Biological Station	1	1	0	0	0	0	0	0	0	0	0	n/a	n/a	0	0	"a few"	"a few"		not found	n/a	n/a	n/a	12	1.1	0.8	small garden filling chamber, queen	no 2nd chamber found	n/a	n/a	n/a	no 3rd chamber found	n/a	n/a	n/a	young nest accidentally found while excavating a large hartmanni colony nearby; some workers may have been missed; queen curled up with brood inside garden
AGH000707-03	07. July 2000	TX Bastrop Co: Stengl Biological Station	not found	4	0	0	0	0	0	0	0	0	0	n/a	n/a	unknown	unknown	unknown	unknown		not found	n/a	n/a	n/a	18	not recorded	not recorded	small garden	no 2nd chamber found	n/a	n/a	n/a	no 3rd chamber found	n/a	n/a	n/a
																									15	1.1	0.8
Established Colonies, older than 1 year
UGM000420-02	20. April 2000	TX Bastrop Co: Stengl Biological Station	1	148	16	0	0	0	0	0	n/a	n/a	n/a	n/a	n/a	0	0	unknown	unknown		unknown	unknown	unknown	unknown	16	3.5	3.5	garden filling 75% of chamber	32	5.5	4	hanging garden filling 100% of chamber	39	2	1.5	garden, queen	large colony judging from mound size; queen (dark integument) in 3rd chamber; 16 dealate females (lighter integument) found; dealate females & workers seen excavating & foraging 9:20AM before nest was excavated
UGM000420-01	20. April 2000	TX Bastrop Co: Stengl Biological Station	unknown	unknown	0	0	unknown	0	unknown	0	n/a	n/a	n/a	n/a	n/a	unknown	unknown	unknown	unknown		unknown	unknown	unknown	unknown	20	not recorded	not recorded	garden	27	3.5	3.5	garden, queen	43	2	2	garden	nest accidentally dug into while excavating nest UGM000420-02; queen found in 2nd chamber
UGM000420-03	20. April 2000	TX Bastrop Co: Stengl Biological Station	unknown	unknown	unknown	unknown	unknown	unknown	unknown	unknown	n/a	n/a	n/a	n/a	n/a	unknown	unknown	unknown	unknown		unknown	unknown	unknown	unknown	16	2	2	small garden	32	3	3	no garden?	43	3	3	large garden	quick excavation of nest to evaluate nest architecture
UGM000420-04	20. April 2000	TX Bastrop Co: Stengl Biological Station	unknown	unknown	unknown	unknown	unknown	unknown	unknown	unknown	n/a	n/a	n/a	n/a	n/a	unknown	unknown	unknown	unknown		unknown	unknown	unknown	unknown	chamber missed	not recorded	not recorded	unknown	35	3.5	3.5	garden	45	3	3	garden	quick excavation of nest to evaluate nest architecture
AGH000420-05	20. April 2000	TX Bastrop Co: Stengl Biological Station	1	48	0	0	0	0	0	0	0	0	0	n/a	n/a	unknown	unknown	unknown	unknown		2.5	unknown	unknown	unknown	11.5	not recorded	not recorded	empty, no garden	20.5	not recorded	not recorded	garden	no 3rd chamber found	n/a	n/a	n/a	brood counted on 24.Apr.2000 after establishing nest in lab; AGH000420-05 is 25.4 cm distant from AGH000420-06
AGH000420-06	20. April 2000	TX Bastrop Co: Stengl Biological Station	1	74	0	0	0	0	0	0	0	0	0	n/a	n/a	unknown	unknown	unknown	unknown		unknown	unknown	unknown	unknown	9	not recorded	not recorded	garden	no 2nd chamber found	n/a	n/a	n/a	no 3rd chamber found	n/a	n/a	n/a	brood counted on 24.Apr.2000 after establishing nest in lab; AGH000420-06 is 25.4 cm distant from AGH000420-05
			1	90	4	0	0	0	0	0	0	0	0	n/a	n/a						2.5				14.5	2.75	2.75		29.3	3.875	3.5		42.5	2.5	2.375
UGM000512-01	12. May 2000	TX Bastrop Co: Stengl Biological Station	1	74	0	0	0	0	0	0	0	0	0	n/a	n/a	0	0	"very few"	30-40		unknown	unknown	unknown	unknown	19	3	2.5	large garden	34	4	3.5	large garden, queen	72	1.5	1	small garden	queen in 2nd chamber
UGM000512-02	12. May 2000	TX Bastrop Co: Stengl Biological Station	1	21	0	0	0	0	0	0	0	0	0	n/a	n/a	0	0	"a few"	unknown		unknown	unknown	unknown	unknown	13	2	2	very small garden	28	2	2	garden, queen	51	3	2	garden	queen in 2nd chamber
UGM000512-03	12. May 2000	TX Bastrop Co: Stengl Biological Station	1	19	0	0	0	0	0	0	0	0	0	n/a	n/a	0	0	"a few"	unknown		unknown	unknown	unknown	unknown	14	2	3	empty, no garden	35	3	2.5	garden	48	3	3	garden
			1	38	0	0	0	0	0	0	0	0	0	n/a	n/a	0	0	> 0	> 0						15.3333	2.33333	2.5		32.3333	3	2.66667		57	2.5	2
UGM000606-01	06. June 2000	TX Bastrop Co: Stengl Biological Station	1	12	0	0	0	0	0	0	0	0	0	n/a	n/a	6	6	9	unknown		unknown	unknown	unknown	unknown	19.5	1.5	1.5	no garden; some sand excavate	43	3.5	2.5	large garden, queen	no 3rd chamber found	n/a	n/a	n/a	queen in 2nd chamber; nest excavated while entrance still plugged after rain, presumably therefore before workers left for foraging
UGM000606-02	06. June 2000	TX Bastrop Co: Stengl Biological Station	1	20	0	0	0	0	0	0	0	0	0	n/a	n/a	2	2	9	unknown		unknown	unknown	unknown	unknown	13	1.5	2	small garden	34	5.3	4.2	large garden, queen	no 3rd chamber found	n/a	n/a	n/a	queen in 2nd chamber; nest excavated while entrance still plugged after rain, presumably therefore before workers left for foraging
AGH000606-01	06. June 2000	TX Bastrop Co: Stengl Biological Station	1	76	0	0	0	0	0	0	0	0	0	n/a	n/a	1	1	4	unknown		unknown	unknown	unknown	unknown	15.3	3.5	3.5	small garden	26.6	not recorded	not recorded	garden	61.4	not recorded	not recorded	small garden	many worker in 3rd chamber
AGH000606-02	06. June 2000	TX Bastrop Co: Stengl Biological Station	1	61	0	0	0	0	0	0	0	0	0	n/a	n/a	12	12	20	unknown		unknown	unknown	unknown	unknown	20.5	3.8	3.8	intermediate-sized garden	42.2	not recorded	not recorded	large garden	no 3rd chamber found	n/a	n/a	n/a	large garden with brood in 2nd chamber; brood counted on 10.Jun.2000 after establishing nest in lab
			1	42.25	0	0	0	0	0	0	0	0	0	n/a	n/a	5.25	5.25	10.5	n/a						17.075	2.575	2.7		36.45	4.4	3.35		61.4	n/a	n/a
UGM000620-01	20. June 2000	TX Bastrop Co: Stengl Biological Station	1	19	0	0	16	0	21	0	16	21	37	0.567568	0.419569	0	37	20	2		unknown	unknown	unknown	unknown	16	2	2	garden, queen	27	3.5	2.7	large garden	no 3rd chamber found	n/a	n/a	n/a	nest accidentally dug into while excavating UGM000620-03; queen found in 1st chamber
UGM000620-03	20. June 2000	TX Bastrop Co: Stengl Biological Station	1	28	0	0	26	0	18	0	26	18	44	0.409091	0.302417	0	44	49	7		7	1.2	0.9	empty, some excavated sand	14.5	4.2	3.5	large garden	24	5.3	4.1	large garden hanging from ceiling	no 3rd chamber found	n/a	n/a	n/a	soil rocky & hard below 35 cm depth, but sandy above
AGH000620-01	20. June 2000	TX Bastrop Co: Stengl Biological Station	1	65	0	7	0	0	0	7	7	0	7	0	0	19	19	10	unknown		6	not recorded	not recorded	minute garden, some excavated sand	15.3	not recorded	not recorded	small garden	27.3	not recorded	not recorded	garden	38	not recorded	not recorded	unknown
			1	37.3333	0	2.33333	14	0	13	2.33333	16.3333	13	29.3333	0.325553	0.240662	6.33333	33.3333	26.3333	4.5		6.5				15.2667	3.1	2.75		26.1	4.4	3.4		38	n/a	n/a
AGH000707-01	07. July 2000	TX Bastrop Co: Stengl Biological Station	not found	unknown	unknown	unknown	unknown	unknown	unknown	unknown	unknown	unknown	unknown	n/a	n/a	unknown	unknown	unknown	unknown		unknown	unknown	unknown	unknown	17.5	not recorded	not recorded	small garden	41	3.5	2.2	large garden	no 3rd chamber found	n/a	n/a	n/a	alates in 2nd chamber
AGH000707-02	07. July 2000	TX Bastrop Co: Stengl Biological Station	1	29	0	36	27	1	1	37	63	2	65	0.0307692	0.0227459	0	28	8	19		unknown	unknown	unknown	unknown	20	2	2	garden	42	not recorded	not recorded	garden	no 3rd chamber found	n/a	n/a	n/a	alates in 2nd chamber
AGH000709-01	09. July 2000	TX Bastrop Co: Stengl Biological Station	not found	unknown	unknown	unknown	unknown	unknown	unknown	unknown	unknown	unknown	unknown	n/a	n/a	unknown	unknown	unknown	unknown		unknown	unknown	unknown	unknown	19	1.3	2.5	small garden	34.5	3	5	garden	no 3rd chamber found	n/a	n/a	n/a	no alates in 1st chamber, alates in 2nd chamber; 2nd chamber initially recorded as AGH000709-04
AGH000709-02	09. July 2000	TX Bastrop Co: Stengl Biological Station	not found	unknown	unknown	unknown	unknown	unknown	unknown	unknown	unknown	unknown	unknown	n/a	n/a	unknown	unknown	unknown	unknown		unknown	unknown	unknown	unknown	15	not recorded	not recorded	small garden	26.5	3	not recorded	garden	no 3rd chamber found	n/a	n/a	n/a	no alates in 1st chamber, alates in 2nd chamber
AGH000709-03	09. July 2000	TX Bastrop Co: Stengl Biological Station	1	unknown	unknown	unknown	unknown	unknown	unknown	unknown	unknown	unknown	unknown	n/a	n/a	unknown	unknown	unknown	unknown		unknown	unknown	unknown	unknown	16	1.5	not recorded	small garden	30	1	1.5	small garden, queen	no 3rd chamber found	n/a	n/a	n/a	queen in 2nd chamber
AGH000714-01	14. July 2000	TX Bastrop Co: Stengl Biological Station	1	unknown	unknown	unknown	unknown	unknown	unknown	unknown	unknown	unknown	unknown	n/a	n/a	unknown	unknown	unknown	unknown		unknown	unknown	unknown	unknown	13	1.2	not recorded	no garden	18	1	not recorded	not recorded	51	3	not recorded	large garden, queen	queen in 2nd chamber with workers and alates
AGH000714-02	14. July 2000	TX Bastrop Co: Stengl Biological Station	1	43	2	17	8	42	11	59	25	53	78	0.679487	0.502305	0	19	11	12		unknown	unknown	unknown	unknown	11.5	0.7	not recorded	small garden	19	4	3	large garden	46	5	6	large garden	brood counted on 17.Jul.2000 after establishing nest in lab
			1	43	1	26.5	17.5	21.5	6	48	44	27.5	71.5	0.355128	0.262525	0	23.5	9.5	15.5						16	1.34	2.25		30.1429	2.58333	2.925		48.5	4	6
UGM000721-01*	21. July 2000	TX Bastrop Co: Stengl Biological Station	0	72	0	0	0	117	46	117	0	163	163	1	1	0	46	33	5		4.5	1.2	1.5	empty, some excavated sand	17.5	4.1	2.7	small garden	39.5	5.5	3.8	large garden	no 3rd chamber found	n/a	n/a	n/a	queenless colony, therefore no worker brood and no female reproductives were found, only male reproductives (163 males, zero female reproductives); most brood in 2nd chamber
UGM000721-03	21. July 2000	TX Bastrop Co: Stengl Biological Station	1	39	0	11	0	29	14	40	11	43	54	0.796296	0.588655	10	24	19	5		not found	n/a	n/a	n/a	11	2.2	2.2	small garden	17.5	3.6	2.7	large garden	35	4.2	3.9	large garden	much brood and alates in 2nd chamber; brood counted on 24.Jul.2000 after establishing nest in lab
AGH000721-01	21. July 2000	TX Bastrop Co: Stengl Biological Station	1	38	0	5	0	28	0	33	5	28	33	0.848485	0.627235	0	0	7	4		not found	n/a	n/a	n/a	10.5	1	1	empty, some excavated sand	26.5	2	3	garden	45.5	2	3	garden	queen in 2nd chamber
UGM000731-01	31. July 2000	TX Bastrop Co: Stengl Biological Station	1	63	0	0	0	0	0	0	0	0	0	n/a	n/a	21	21	0	3		not found	n/a	n/a	n/a	15.5	2.2	1.6	small garden	28	3.2	2.7	large garden, queen	42	2	1.8	large garden	queen in 2nd chamber; brood counted on 16.Aug.2000 after establishing nest in lab
AGH000731-02	31. July 2000	TX Bastrop Co: Stengl Biological Station	1	49	0	0	0	42	0	42	0	42	42	1	1	5	5	3	4		not found	n/a	n/a	n/a	23	1.5	1.5	small garden	35.5	2.5	2	large garden	44	4	4	large garden, alates	brood counted on 31.Jul.2000 after establishing nest in lab
AGH000731-04	31. July 2000	TX Bastrop Co: Stengl Biological Station	1	49	1	1	0	38	0	39	1	38	39	0.974359	0.720286	2	2	0	8		not found	n/a	n/a	n/a	missed during excavation	n/a	n/a	n/a	missed during excavation	n/a	n/a	n/a	43	4	3	large garden, brood, alates	brood counted on 16.Aug.2000 after establishing nest in lab
			0.833333	51.6667	0.166667	2.83333	0	42.3333	10	45.1667	2.83333	52.3333	55.1667	0.904785	0.734044	6.33333	16.3333	10.3333	4.83333		4.5				15.5	2.2	1.8		29.4	3.36	2.84		41.9	3.24	3.14
AGH000814-01	14. August 2000	TX Bastrop Co: Stengl Biological Station	1	59	0	0	0	0	0	0	0	0	0	n/a		8	8	1	4		not found	n/a	n/a	n/a	15	2	1.5	garden	34	3	3	garden	no 3rd chamber found	n/a	n/a	n/a	brood counted on 22.Aug.2000 after establishing nest in lab
AGH000814-03	14. August 2000	TX Bastrop Co: Stengl Biological Station	1	24	7	0	0	2	0	2	0	2	2	1	1	0	0	1	6		not found	n/a	n/a	n/a	21	4	3	garden	36.5	3	3	garden, alates	no 3rd chamber found	n/a	n/a	n/a	brood counted on 22.Aug.2000 after establishing nest in lab
AGH000814-04	14. August 2000	TX Bastrop Co: Stengl Biological Station	1	17	0	8	0	28	0	36	8	28	36	0.777778	0.574965	0	0	0	0		not found	n/a	n/a	n/a	15	1.5	2	garden	40	not recorded	not recorded	garden, alates	43	not recorded	not recorded	garden, alates	brood counted on 22.Aug.2000 after establishing nest in lab; garden overgrown with pathogenic fungus by 24.Aug.2000
			1	33.3333	2.33333	2.66667	0	10	0	12.6667	2.66667	10	12.6667	0.888889	0.787483	2.66667	2.66667	0.666667	3.33333						17	2.5	2.16667		36.8333	3	3		43	n/a	n/a
UGM000831-02	31. August 2000	TX Bastrop Co: Stengl Biological Station	1	89	4	14	0	54	0	68	14	54	68	0.794118	0.587044	18	18	6	3		4.5	2.1	2.1	no garden, plant debris	21	3.4	2.9	garden hanging from ceiling	34	3.3	2.7	garden hanging from ceiling	49	2.5	2.5	garden	many males in 3rd chamber
AGH000831-01	31. August 2000	TX Bastrop Co: Stengl Biological Station	1	23	3	3	0	41	0	44	3	41	44	0.931818	0.688838	unknown	unknown	unknown	unknown		9	1.3	1.5	empty, no garden	24	4.3	3.1	garden hanging from ceiling	43	3	2.5	garden hanging from ceiling, alates	62	4	3	large garden hanging from ceiling, alates	notes on nest census in UGM-notebook TX-01B; in lab, garden quickly overgrown by pathogenic fungus before brood could be censused under microscrope in lab
			1	56	3.5	8.5	0	47.5	0	56	8.5	47.5	56	0.862968	0.637941	18	18	6	3		6.75	1.7	1.8		22.5	3.85	3		38.5	3.15	2.6		55.5	3.25	2.75
UGM000930-01	30. September 2000	TX Bastrop Co: Stengl Biological Station	1	14	0	0	0	0	0	0	0	0	0	n/a	n/a	0	0	2	0		not found	n/a	n/a	n/a	14	2	2	excavated soil & expended garden	31	1.6	2.4	garden, queen	no 3rd chamber found	n/a	n/a	n/a	small/young colony; queen in 2nd chamber
UGM000930-02	30. September 2000	TX Bastrop Co: Stengl Biological Station	1	43	0	1	0	4	0	5	1	4	5	0.8	0.591393	3	3	2	0		not found	n/a	n/a	n/a	19	2.7	3.1	small garden	39	4.6	3.9	large garden hanging from ceiling	68	4.1	3.4	large garden hanging from ceiling, queen	queen in 3rd chamber
			1	28.5	0	0.5	0	2	0	2.5	0.5	2	2.5	0.8	0.591393	1.5	1.5	2	0						16.5	2.35	2.55		35	3.1	3.15		68	4.1	3.4
AGH001028-01	28. October 2000	TX Bastrop Co: Stengl Biological Station	1	15	0	0	0	0	0	0	0	0	0	n/a	n/a	1	1	0	0		unknown	unknown	unknown	unknown	16	1.5	1.2	garden	31	1	2	garden, queen	no 3rd chamber found	n/a	n/a	n/a	notes on nest architecture in UGM-notebook TX-01A
AGH001028-02	28. October 2000	TX Bastrop Co: Stengl Biological Station	1	26	0	0	0	0	0	0	0	0	0	n/a	n/a	0	0	0	1		unknown	unknown	unknown	unknown	17	1.5	1	garden	36	2	0.8	garden, queen	no 3rd chamber found	n/a	n/a	n/a	notes on nest architecture in UGM-notebook TX-01A
UGM001028-03	28. October 2000	TX Bastrop Co: Stengl Biological Station	1	118	96	0	0	0	0	0	0	0	0	n/a	n/a	0	0	0	0		not found	n/a	n/a	n/a	19	1.4	3.3	excavated soil & expended garden	37	3.4	2.6	garden	48	6.6	4.1	large garden	1 dark female (= queen) hiding in garden; other dealate females more light-colored & behaving like workers; dealate females seen excavating at nest entrance before nest excavation
			1	53	32	0	0	0	0	0	0	0	0	n/a	n/a	0.333333	0.333333	0	0.333333						17.3333	1.46667	1.83333		34.6667	2.13333	1.8		48	6.6	4.1
* UGM000721-01 is a queenless nest that produced 100% males (n=163 males, zero females), suggesting reproduction by unmated workers; this ant colony is therefore excluded in this spreadsheet from the calculations of sex ratios, but is included in calculations of nest architecture
Established Colonies 2001 - 2006
UGM010420-01	20. April 2021	TX Bastrop Co: Stengl Biological Station	1	74	0	0	0	0	0	0	0	0	0	n/a	n/a	0	0	unknown	unknown		not found	n/a	n/a	n/a	12	1.6	0.9	empty	18.5	2.6	1.9	garden	40	2.5	2.2	garden, queen	queen in 3rd chamber; brood censused in field without microscope; no larger brood seen, smaller brood may have been missed hidden in mycelium; N30.08476° W97.17117°
UGM020413-06	13. April 2002	TX Grimes Co: 6.9 miles west of Roans Prairie	1	>29	0	0	0	0	0	0	0	0	0	n/a	n/a	0	0	unknown	unknown		unknown	unknown	unknown	unknown	16	"small"	"small"	empty	29	not recorded	not recorded	garden hanging from ceiling	43.8	not recorded	not recorded	garden hanging from ceiling, queen	quick excavation to collect garden, queen & some workers for DNA analysis; not all workers collected; no larger brood seen in garden, no alates; queen in 3rd chamber; GPS N30.59365° W96.00660°
UGM040418-01	18. April 2004	TX Angelina Co: Sandy Creek Recreation Area	1	66	0	0	0	0	0	0	0	0	0	n/a	n/a	0	0	0	0		not found	n/a	n/a	n/a	14.5	3.9	3.2	small garden, queen	36	1.8	1.8	garden	no 3rd chamber found	n/a	n/a	n/a	queen in 1st chamber; no brood found when searching gardens carefully under microscope in lab; GPS N31.09306° W94.20278°
UGM040418-02	18. April 2004	TX Angelina Co: Sandy Creek Recreation Area	1	47	0	0	0	0	0	0	0	0	0	n/a	n/a	0	0	0	0		not found	n/a	n/a	n/a	15.5	1.7	1.8	small hanging garden	29	2.4	1.8	small garden, queen	no 3rd chamber found	n/a	n/a	n/a	queen in 2nd chamber, no brood found when searching gardens carefully under microscope in lab; GPS N31.09306° W94.20278°
UGM040418-03	18. April 2004	TX Angelina Co: Sandy Creek Recreation Area	1	22	0	0	0	0	0	0	0	0	0	n/a	n/a	0	0	0	0		5.5	0.8	1.1	empty, some excavated sand	19	2.4	2	small garden	36	3.4	2.8	large hanging garden, queen	no 3rd chamber found	n/a	n/a	n/a	queen in 2nd chamber, no brood found when searching gardens carefully under microscope in lab; GPS N31.09306° W94.20278°
UGM041127-01	27. November 2004	TX Bastrop Co: Stengl Biological Station	1	146	0	0	0	0	0	0	0	0	0	n/a	n/a	0	0	0	0		not found	n/a	n/a	n/a	13	2.5	2.5	empty	32	not recorded	not recorded	garden	54	2.5	2	small garden	entrance closed; queen & workers active inside nest, not hibernating; queen in 2nd chamber, no brood found when searching gardens under microscope in lab; GPS N30.08476° W97.17117°
UGM050223-01	23. February 2005	TX Bastrop Co: Stengl Biological Station	1	>44	0	0	0	0	0	0	0	0	0	n/a	n/a	0	0	0	0		not found	n/a	n/a	n/a	12.5	"small"	"small"	very small garden fragment, hanging	29.5	4	3.5	no garden	42	3.5	3	large garden, queen	entrance open; queen & workers active inside nest, not hibernating; queen in 3rd chamber, no brood found when searching gardens under microscope in lab; GPS N30.08476° W97.17117°
UGM060403-09	03. April 2006	LA Vernon Parish: 16.2 miles west of Pitkin	1	42	0	0	0	0	0	0	0	0	0	n/a	n/a	0	0	unknown	unknown		unknown	unknown	unknown	unknown	16	1	1	empty	32	2.5	2.4	large garden, queen	no 3rd chamber found	n/a	n/a	n/a	queen in 2nd chamber, no larger brood seen, smaller brood may have been missed hidden in mycelium; typical entrance tumulus; GPS N30.99778° W93.17917°
UGM060404-05	04. April 2006	TX San Jacinto Co: 1.2 miles east of Security	1	not recorded	0	0	0	0	0	0	0	0	0	n/a	n/a	0	0	unknown	unknown		unknown	unknown	unknown	unknown	not recorded	"small"	"small"	empty	28	1.7	1.6	garden	44	2.2	1.8	large garden, queen	queen in 3rd chamber, no larger brood seen, smaller brood may have been missed hidden in mycelium; typical entrance tumulus; GPS N30.32694° W95.21944°
UGM060518-01	18. May 2006	TX Wharton Co: 5.1 miles north of East Bernard	not found	not recorded	unknown	unknown	unknown	unknown	unknown	unknown	unknown	unknown	unknown	n/a	n/a	unknown	unknown	"many"	unknown		unknown	unknown	unknown	unknown	25	1.8	1.8	garden	chamber 2 not excavated	unknown	unknown	unknown	chamber 3 not excavated	unknown	unknown	unknown	quick excavation to collect some garden & workers for DNA analysis; nest not excavated deeper than 1st garden chamber; GPS N29.60139° W96.08917°
			1	66.1667	0	0	0	0	0	0	0	0	0			0	0				5.5	0.8	1.1		15.9444	2.12857	1.88571		30	2.62857	2.25714		44.76	2.675	2.25
The following information on nest architecture of M. hartmanni is summarized
from the table on page 763 and the species account in Wheeler (1907)
Nest S	09. May 1903	TX Travis Co: Montopolis & Delvalle ***	1	< 60-70	0	0	0	0	0	0	0	0	0	n/a	n/a	0	0	0	unknown		5	2.5	2	not reported	22	4	2.6	not reported (presumably garden)	no 2nd chamber found	n/a	n/a	n/a	no 3rd chamber found	n/a	n/a	n/a	Wheeler (1907, p.764) reports "only a single dealate female was found" per nest, "not exceeding 60 to 70 workers" per nest, and "unable to find larvae or pupae" in nests excavated 09. May 1903
Nest T **	09. May 1903	TX Travis Co: Montopolis & Delvalle ***	1	< 60-70	0	0	0	0	0	0	0	0	0	n/a	n/a	0	0	0	unknown		6.3	2	1.3	small garden **	28.1	4	2.5	garden **	49.1	3.4	2.5	garden **	no 3rd chamber found	n/a	n/a	n/a	Wheeler (1907, p.764) reports "only a single dealate female was found" per nest, "not exceeding 60 to 70 workers" per nest, and "unable to find larvae or pupae" in nests excavated 09. May 1903
Nest U **	09. May 1903	TX Travis Co: Montopolis & Delvalle ***	1	< 60-70	0	0	0	0	0	0	0	0	0	n/a	n/a	0	0	0	unknown		5	1.4	1.4	empty **	19.4	4	2.5	garden **	51.3	4.5	2.5	garden **	no 3rd chamber found	n/a	n/a	n/a	Wheeler (1907, p.764) reports "only a single dealate female was found" per nest, "not exceeding 60 to 70 workers" per nest, and "unable to find larvae or pupae" in nests excavated 09. May 1903
Nest V	09. May 1903	TX Travis Co: Montopolis & Delvalle ***	1	< 60-70	0	0	0	0	0	0	0	0	0	n/a	n/a	0	0	0	unknown		7.6	1.3	1.3	not reported	22.2	3.8	3.3	not reported (presumably garden)	32.5	4	4	not reported (presumably garden)	no 3rd chamber found	n/a	n/a	n/a	Wheeler (1907, p.764) reports "only a single dealate female was found" per nest, "not exceeding 60 to 70 workers" per nest, and "unable to find larvae or pupae" in nests excavated 09. May 1903
Nest W	09. May 1903	TX Travis Co: Montopolis & Delvalle ***	1	< 60-70	0	0	0	0	0	0	0	0	0	n/a	n/a	0	0	0	unknown		6	1.3	1.2	not reported	25.9	3.7	2.3	not reported (presumably garden)	48.2	4.1	2.9	not reported (presumably garden)	65.1	3.4	2	not reported (presumably garden)	Wheeler (1907, p.764) reports "only a single dealate female was found" per nest, "not exceeding 60 to 70 workers" per nest, and "unable to find larvae or pupae" in nests excavated 09. May 1903
Nest X **	09. May 1903	TX Travis Co: Montopolis & Delvalle ***	1	< 60-70	0	0	0	0	0	0	0	0	0	n/a	n/a	0	0	0	unknown		5.2	1.5	0.8	empty **	34	3.2	1	garden **	60.3	4.5	2.5	garden **	76.8	3.4	2	garden **	Wheeler (1907, p.764) reports "only a single dealate female was found" per nest, "not exceeding 60 to 70 workers" per nest, and "unable to find larvae or pupae" in nests excavated 09. May 1903
																					5.85	1.66667	1.33333		25.2667	3.78333	2.36667		48.28	4.1	2.88		70.95	3.4	2
** Contents of nest chambers (e.g., garden or empty) are inferred from the drawing of this nest shown in Plate LI of Wheeler (1907). Wheeler reports in the table on page 763 measurements of chamber heights and gallery lengths between chambers, so the chamber depths listed here (ground level to ceiling of chamber) are calculated from these measurements by Wheeler.
*** The towns of Montopolis & Delvalle are now located on the southern bank of the Colorado River, but in 1903 when W.M. Wheeler discovered Mycetosoritis hartmanni, the town of Montopolis was located on the north bank of the Colorado River (hence Wheeler writes on page 761 that he found M. hartmanni on the "left bank of the Colorado River" in Montopolis). This formerly rural area where Wheeler st…

## Sheet: # Workers Per Nest
Supplementary Information, Excel Sheet 2. Mueller, Himler, Farrior ( PLoS ONE 2023)
Collection ID	Collection Date	Locality	# Queens	# Workers
Established Colonies 2000
UGM000420-02	20. April 2000	TX Bastrop Co: Stengl Biological Station	1	148
AGH000420-05	20. April 2000	TX Bastrop Co: Stengl Biological Station	1	48
AGH000420-06	20. April 2000	TX Bastrop Co: Stengl Biological Station	1	74
UGM000512-01	12. May 2000	TX Bastrop Co: Stengl Biological Station	1	74
UGM000512-02	12. May 2000	TX Bastrop Co: Stengl Biological Station	1	21
UGM000512-03	12. May 2000	TX Bastrop Co: Stengl Biological Station	1	19
UGM000606-01	06. June 2000	TX Bastrop Co: Stengl Biological Station	1	12
UGM000606-02	06. June 2000	TX Bastrop Co: Stengl Biological Station	1	20
AGH000606-01	06. June 2000	TX Bastrop Co: Stengl Biological Station	1	76
AGH000606-02	06. June 2000	TX Bastrop Co: Stengl Biological Station	1	61
UGM000620-01	20. June 2000	TX Bastrop Co: Stengl Biological Station	1	19
UGM000620-03	20. June 2000	TX Bastrop Co: Stengl Biological Station	1	28
AGH000620-01	20. June 2000	TX Bastrop Co: Stengl Biological Station	1	65
AGH000707-02	07. July 2000	TX Bastrop Co: Stengl Biological Station	1	29
AGH000714-02	14. July 2000	TX Bastrop Co: Stengl Biological Station	1	43
UGM000721-01	21. July 2000	TX Bastrop Co: Stengl Biological Station	0	72
UGM000721-03	21. July 2000	TX Bastrop Co: Stengl Biological Station	1	39
AGH000721-01	21. July 2000	TX Bastrop Co: Stengl Biological Station	1	38
UGM000731-01	31. July 2000	TX Bastrop Co: Stengl Biological Station	1	63
AGH000731-02	31. July 2000	TX Bastrop Co: Stengl Biological Station	1	49
AGH000731-04	31. July 2000	TX Bastrop Co: Stengl Biological Station	1	49
AGH000814-01	14. August 2000	TX Bastrop Co: Stengl Biological Station	1	59
AGH000814-03	14. August 2000	TX Bastrop Co: Stengl Biological Station	1	24
AGH000814-04	14. August 2000	TX Bastrop Co: Stengl Biological Station	1	17
UGM000831-02	31. August 2000	TX Bastrop Co: Stengl Biological Station	1	89
AGH000831-01	31. August 2000	TX Bastrop Co: Stengl Biological Station	1	23
UGM000930-01	30. September 2000	TX Bastrop Co: Stengl Biological Station	1	14
UGM000930-02	30. September 2000	TX Bastrop Co: Stengl Biological Station	1	43
AGH001028-01	28. October 2000	TX Bastrop Co: Stengl Biological Station	1	15
AGH001028-02	28. October 2000	TX Bastrop Co: Stengl Biological Station	1	26
UGM001028-03	28. October 2000	TX Bastrop Co: Stengl Biological Station	1	118
		AVERAGE =		47.5806
		ST.DEV. =		31.8682
		CONFIDENCE INTERVAL =		11.2183
Established Colonies 2001 - 2006
UGM010420-01	20. April 2021	TX Bastrop Co: Stengl Biological Station	1	74
UGM020413-06	13. April 2002	TX Grimes Co: 6.9 miles west of Roans Prairie	1	>29
UGM040418-01	18. April 2004	TX Angelina Co: Sandy Creek Recreation Area	1	66
UGM040418-02	18. April 2004	TX Angelina Co: Sandy Creek Recreation Area	1	47
UGM040418-03	18. April 2004	TX Angelina Co: Sandy Creek Recreation Area	1	22
UGM041127-01	27. November 2004	TX Bastrop Co: Stengl Biological Station	1	146
UGM050223-01	23. February 2005	TX Bastrop Co: Stengl Biological Station	1	>44
UGM060403-09	03. April 2006	LA Vernon Parish: 16.2 miles west of Pitkin	1	42
		AVERAGE =		66.1667
		ST.DEV. =		43.213
		CONFIDENCE INTERVAL =		34.577
All Colonies 2000-2006
UGM000420-02	20. April 2000	TX Bastrop Co: Stengl Biological Station	1	148
AGH000420-05	20. April 2000	TX Bastrop Co: Stengl Biological Station	1	48
AGH000420-06	20. April 2000	TX Bastrop Co: Stengl Biological Station	1	74
UGM000512-01	12. May 2000	TX Bastrop Co: Stengl Biological Station	1	74
UGM000512-02	12. May 2000	TX Bastrop Co: Stengl Biological Station	1	21
UGM000512-03	12. May 2000	TX Bastrop Co: Stengl Biological Station	1	19
UGM000606-01	06. June 2000	TX Bastrop Co: Stengl Biological Station	1	12
UGM000606-02	06. June 2000	TX Bastrop Co: Stengl Biological Station	1	20
AGH000606-01	06. June 2000	TX Bastrop Co: Stengl Biological Station	1	76
AGH000606-02	06. June 2000	TX Bastrop Co: Stengl Biological Station	1	61
UGM000620-01	20. June 2000	TX Bastrop Co: Stengl Biological Station	1	19
UGM000620-03	20. June 2000	TX Bastrop Co: Stengl Biological Station	1	28
AGH000620-01	20. June 2000	TX Bastrop Co: Stengl Biological Station	1	65
AGH000707-02	07. July 2000	TX Bastrop Co: Stengl Biological Station	1	29
AGH000714-02	14. July 2000	TX Bastrop Co: Stengl Biological Station	1	43
UGM000721-01	21. July 2000	TX Bastrop Co: Stengl Biological Station	0	72
UGM000721-03	21. July 2000	TX Bastrop Co: Stengl Biological Station	1	39
AGH000721-01	21. July 2000	TX Bastrop Co: Stengl Biological Station	1	38
UGM000731-01	31. July 2000	TX Bastrop Co: Stengl Biological Station	1	63
AGH000731-02	31. July 2000	TX Bastrop Co: Stengl Biological Station	1	49
AGH000731-04	31. July 2000	TX Bastrop Co: Stengl Biological Station	1	49
AGH000814-01	14. August 2000	TX Bastrop Co: Stengl Biological Station	1	59
AGH000814-03	14. August 2000	TX Bastrop Co: Stengl Biological Station	1	24
AGH000814-04	14. August 2000	TX Bastrop Co: Stengl Biological Station	1	17
UGM000831-02	31. August 2000	TX Bastrop Co: Stengl Biological Station	1	89
AGH000831-01	31. August 2000	TX Bastrop Co: Stengl Biological Station	1	23
UGM000930-01	30. September 2000	TX Bastrop Co: Stengl Biological Station	1	14
UGM000930-02	30. September 2000	TX Bastrop Co: Stengl Biological Station	1	43
AGH001028-01	28. October 2000	TX Bastrop Co: Stengl Biological Station	1	15
AGH001028-02	28. October 2000	TX Bastrop Co: Stengl Biological Station	1	26
UGM001028-03	28. October 2000	TX Bastrop Co: Stengl Biological Station	1	118
UGM010420-01	20. April 2021	TX Bastrop Co: Stengl Biological Station	1	74
UGM020413-06	13. April 2002	TX Grimes Co: 6.9 miles west of Roans Prairie	1	>29
UGM040418-01	18. April 2004	TX Angelina Co: Sandy Creek Recreation Area	1	66
UGM040418-02	18. April 2004	TX Angelina Co: Sandy Creek Recreation Area	1	47
UGM040418-03	18. April 2004	TX Angelina Co: Sandy Creek Recreation Area	1	22
UGM041127-01	27. November 2004	TX Bastrop Co: Stengl Biological Station	1	146
UGM050223-01	23. February 2005	TX Bastrop Co: Stengl Biological Station	1	>44
UGM060403-09	03. April 2006	LA Vernon Parish: 16.2 miles west of Pitkin	1	42
		AVERAGE =		50.5946
		ST.DEV. =		33.9693
		CONFIDENCE INTERVAL =		10.9455

## Sheet: Nest Architecture
Supplementary Information, Excel Sheet 3. Mueller, Himler, Farrior ( PLoS ONE 2023)
Collection ID	Collection Date	Locality	Vestibule Depth	Vestibule Diameter		Estimated Volume (cm3)	Vestibule Content	1st Chamber Depth	1st Chamber Dimensions		Estimated Volume (cm3)	1st Chamber Content	2nd Chamber Depth	2nd Chamber Dimensions		Estimated Volume (cm3)	2nd Chamber Content	3rd Chamber Depth	3rd Chamber Dimensions		Estimated Volume (cm3)	3rd Chamber Content	Comments
				Width (cm)	Height (cm)	Vestibule Ellipsoid		in centimeter (cm)	Width (cm)	Height (cm)	1st Chamber Ellipsoid		in centimeter (cm)	Width (cm)	Height (cm)	2nd Chamber Ellipsoid		in centimeter (cm)	Width (cm)	Height (cm)	3rd Chamber Ellipsoid
Incipient Nests, approximately 1-3 months old
UGM000831-01	31. August 2000	TX Bastrop Co: Stengl Biological Station	not found	n/a	n/a		n/a	14	1	1.2	0.628318	hanging garden 7 mm X 9 mm, queen	no 2nd chamber found	n/a	n/a		n/a	no 3rd chamber found	n/a	n/a		n/a	incipient nest founded in 2000; queen was observed foraging at 8:15AM, then enter her nest; garden in 1st chamber hanging from sandy ceiling
UGM000930-03	30. September 2000	TX Bastrop Co: Stengl Biological Station	not found	n/a	n/a		n/a	16	1	1	0.523598	empty	no 2nd chamber found	n/a	n/a		n/a	no 3rd chamber found	n/a	n/a		n/a	incipient nest founded in 2000; nest entrance open, surrounded by some fresh excavate brought out recently by queen
		AVERAGE =						15	1	1.1	0.575958
		STANDARD DEVIATION =						1.41421	0	0.141421	0.074048
Young Colonies, approximately 1 year old
UGM000620-02	20. June 2000	TX Bastrop Co: Stengl Biological Station	not found	n/a	n/a		n/a	12	1.1	0.8	0.506843	small garden filling chamber, queen	no 2nd chamber found	n/a	n/a		n/a	no 3rd chamber found	n/a	n/a		n/a	young nest accidentally found while excavating a large hartmanni colony nearby; some workers may have been missed; queen curled up with brood inside garden
AGH000707-03	07. July 2000	TX Bastrop Co: Stengl Biological Station	not found	n/a	n/a		n/a	18	not recorded	not recorded		small garden	no 2nd chamber found	n/a	n/a		n/a	no 3rd chamber found	n/a	n/a		n/a
		AVERAGE =						15	1.1	0.8	0.506843
		STANDARD DEVIATION =						4.24264	n/a	n/a	n/a
Established Colonies, older than 1 year
UGM000420-02	20. April 2000	TX Bastrop Co: Stengl Biological Station	unknown	unknown	unknown		unknown	16	3.5	3.5	22.4493	garden filling 75% of chamber	32	5.5	4	63.3554	hanging garden filling 100% of chamber	39	2	1.5	3.14159	garden, queen	large colony judging from mound size; queen (dark integument) in 3rd chamber; 16 dealate females (lighter integument) found; dealate females & workers seen excavating & foraging 9:20AM before nest was excavated
UGM000420-01	20. April 2000	TX Bastrop Co: Stengl Biological Station	unknown	unknown	unknown		unknown	20	not recorded	not recorded		garden	27	3.5	3.5	22.4493	garden, queen	43	2	2	4.18879	garden	nest accidentally dug into while excavating UGM000420-02; queen found in 2nd chamber
UGM000420-03	20. April 2000	TX Bastrop Co: Stengl Biological Station	unknown	unknown	unknown		unknown	16	2	2	4.18879	small garden	32	3	3	14.1372	no garden?	43	3	3	14.1372	large garden	quick excavation of nest to evaluate nest architecture
UGM000420-04	20. April 2000	TX Bastrop Co: Stengl Biological Station	unknown	unknown	unknown		unknown	chamber missed	not recorded	not recorded		unknown	35	3.5	3.5	22.4493	garden	45	3	3	14.1372	garden	quick excavation of nest to evaluate nest architecture
AGH000420-05	20. April 2000	TX Bastrop Co: Stengl Biological Station	2.5	unknown	unknown		unknown	11.5	not recorded	not recorded		empty, no garden	20.5	not recorded	not recorded		garden	no 3rd chamber found	n/a	n/a		n/a	brood counted on 24.Apr.2000 after establishing nest in lab; AGH000420-05 is 25.4 cm distant from AGH000420-06
AGH000420-06	20. April 2000	TX Bastrop Co: Stengl Biological Station	unknown	unknown	unknown		unknown	9	not recorded	not recorded		garden	no 2nd chamber found	n/a	n/a		n/a	no 3rd chamber found	n/a	n/a		n/a	brood counted on 24.Apr.2000 after establishing nest in lab; AGH000420-06 is 25.4 cm distant from AGH000420-05
UGM000512-01	12. May 2000	TX Bastrop Co: Stengl Biological Station	unknown	unknown	unknown		unknown	19	3	2.5	11.781	large garden	34	4	3.5	29.3215	large garden, queen	72	1.5	1	1.1781	small garden	queen in 2nd chamber
UGM000512-02	12. May 2000	TX Bastrop Co: Stengl Biological Station	unknown	unknown	unknown		unknown	13	2	2	4.18879	very small garden	28	2	2	4.18879	garden, queen	51	3	2	9.42477	garden	queen in 2nd chamber
UGM000512-03	12. May 2000	TX Bastrop Co: Stengl Biological Station	unknown	unknown	unknown		unknown	14	2	3	6.28318	empty, no garden	35	3	2.5	11.781	garden	48	3	3	14.1372	garden
UGM000606-01	06. June 2000	TX Bastrop Co: Stengl Biological Station	unknown	unknown	unknown		unknown	19.5	1.5	1.5	1.76714	no garden; some sand excavate	43	3.5	2.5	16.0352	large garden, queen	no 3rd chamber found	n/a	n/a		n/a	queen in 2nd chamber; nest excavated while entrance still plugged after rain, presumably therefore before workers left for foraging
UGM000606-02	06. June 2000	TX Bastrop Co: Stengl Biological Station	unknown	unknown	unknown		unknown	13	1.5	2	2.35619	small garden	34	5.3	4.2	61.7731	large garden, queen	no 3rd chamber found	n/a	n/a		n/a	queen in 2nd chamber; nest excavated while entrance still plugged after rain, presumably therefore before workers left for foraging
AGH000606-01	06. June 2000	TX Bastrop Co: Stengl Biological Station	unknown	unknown	unknown		unknown	15.3	3.5	3.5	22.4493	small garden	26.6	not recorded	not recorded		garden	61.4	not recorded	not recorded		small garden	many worker in 3rd chamber
AGH000606-02	06. June 2000	TX Bastrop Co: Stengl Biological Station	unknown	unknown	unknown		unknown	20.5	3.8	3.8	28.7309	intermediate-sized garden	42.2	not recorded	not recorded		large garden	no 3rd chamber found	n/a	n/a		n/a	large garden with brood in 2nd chamber; brood counted on 10.Jun.2000 after establishing nest in lab
UGM000620-01	20. June 2000	TX Bastrop Co: Stengl Biological Station	unknown	unknown	unknown		unknown	16	2	2	4.18879	garden, queen	27	3.5	2.7	17.318	large garden	no 3rd chamber found	n/a	n/a		n/a	nest accidentally dug into while excavating UGM000620-03; queen found in 1st chamber
UGM000620-03	20. June 2000	TX Bastrop Co: Stengl Biological Station	7	1.2	0.9	0.678583	empty, some excavated sand	14.5	4.2	3.5	32.327	large garden	24	5.3	4.1	60.3023	large garden hanging from ceiling	no 3rd chamber found	n/a	n/a		n/a	soil rocky & hard below 35 cm depth, but sandy above
AGH000620-01	20. June 2000	TX Bastrop Co: Stengl Biological Station	6	not recorded	not recorded		minute garden, some exavated sand	15.3	not recorded	not recorded		small garden	27.3	not recorded	not recorded		garden	38	not recorded	not recorded		unknown
AGH000707-01	07. July 2000	TX Bastrop Co: Stengl Biological Station	unknown	unknown	unknown		unknown	17.5	not recorded	not recorded		small garden	41	3.5	2.2	14.111	large garden	no 3rd chamber found	n/a	n/a		n/a	alates in 2nd chamber
AGH000707-02	07. July 2000	TX Bastrop Co: Stengl Biological Station	unknown	unknown	unknown		unknown	20	2	2	4.18879	garden	42	not recorded	not recorded		garden	no 3rd chamber found	n/a	n/a		n/a	alates in 2nd chamber
AGH000709-01	09. July 2000	TX Bastrop Co: Stengl Biological Station	unknown	unknown	unknown		unknown	19	1.3	2.5	2.2122	small garden	34.5	3	5	23.5619	garden	no 3rd chamber found	n/a	n/a		n/a	no alates in 1st chamber, alates in 2nd chamber; 2nd chamber initially recorded as AGH000709-04
AGH000709-02	09. July 2000	TX Bastrop Co: Stengl Biological Station	unknown	unknown	unknown		unknown	15	not recorded	not recorded		small garden	26.5	3	not recorded		garden	no 3rd chamber found	n/a	n/a		n/a	no alates in 1st chamber, alates in 2nd chamber
AGH000709-03	09. July 2000	TX Bastrop Co: Stengl Biological Station	unknown	unknown	unknown		unknown	16	1.5	not recorded		small garden	30	1	1.5	0.785397	small garden, queen	no 3rd chamber found	n/a	n/a		n/a	queen in 2nd chamber
AGH000714-01	14. July 2000	TX Bastrop Co: Stengl Biological Station	unknown	unknown	unknown		unknown	13	1.2	not recorded		no garden	18	1	not recorded		not recorded	51	3	not recorded		large garden, queen	queen in 2nd chamber with workers and alates
AGH000714-02	14. July 2000	TX Bastrop Co: Stengl Biological Station	unknown	unknown	unknown		unknown	11.5	0.7	not recorded		small garden	19	4	3	25.1327	large garden	46	5	6	78.5397	large garden	brood counted on 17.Jul.2000 after establishing nest in lab
UGM000721-01*	21. July 2000	TX Bastrop Co: Stengl Biological Station	4.5	1.2	1.5	1.13097	empty, some excavated sand	17.5	4.1	2.7	23.7646	small garden	39.5	5.5	3.8	60.1876	large garden	no 3rd chamber found	n/a	n/a		n/a	queenless colony, therefore no worker brood and no female reproductives, only male reproductives (163 males, zero female reproductives); most brood in 2nd chamber
UGM000721-03	21. July 2000	TX Bastrop Co: Stengl Biological Station	not found	n/a	n/a		n/a	11	2.2	2.2	5.57528	small garden	17.5	3.6	2.7	18.3218	large garden	35	4.2	3.9	36.0215	large garden	much brood and alates in 2nd chamber; brood counted on 24.Jul.2000 after establishing nest in lab
AGH000721-01	21. July 2000	TX Bastrop Co: Stengl Biological Station	unknown	unknown	unknown		unknown	10.5	1	1	0.523598	empty, some excavated sand	26.5	2	3	6.28318	garden	45.5	2	3	6.28318	garden	queen in 2nd chamber
UGM000731-01	31. July 2000	TX Bastrop Co: Stengl Biological Station	not found	n/a	n/a		n/a	15.5	2.2	1.6	4.05475	small garden	28	3.2	2.7	14.4764	large garden, queen	42	2	1.8	3.76991	large garden	queen in 2nd chamber; brood counted on 16.Aug.2000 after establishing nest in lab
AGH000731-02	31. July 2000	TX Bastrop Co: Stengl Biological Station	unknown	unknown	unknown		unknown	23	1.5	1.5	1.76714	small garden	35.5	2.5	2	6.54498	large garden	44	4	4	33.5103	large garden, alates	brood counted on 31.Jul.2000 after establishing nest in lab
AGH000731-04	31. July 2000	TX Bastrop Co: Stengl Biological Station	unknown	unknown	unknown		unknown	missed during excavation	n/a	n/a		n/a	missed during excavation	n/a	n/a		n/a	43	4	3	25.1327	large garden, brood, alates	brood counted on 16.Aug.2000 after establishing nest in lab
AGH000814-01	14. August 2000	TX Bastrop Co: Stengl Biological Station	unknown	unknown	unknown		unknown	15	2	1.5	3.14159	garden	34	3	3	14.1372	garden	no 3rd chamber found	n/a	n/a		n/a	brood counted on 22.Aug.2000 after establishing nest in lab
AGH000814-03	14. August 2000	TX Bastrop Co: Stengl Biological Station	unknown	unknown	unknown		unknown	21	4	3	25.1327	garden	36.5	3	3	14.1372	garden, alates	no 3rd chamber found	n/a	n/a		n/a	brood counted on 22.Aug.2000 after establishing nest in lab
AGH000814-04	14. August 2000	TX Bastrop Co: Stengl Biological Station	unknown	unknown	unknown		unknown	15	1.5	2	2.35619	garden	40	not recorded	not recorded		garden, alates	43	not recorded	not recorded		garden, alates	brood counted on 22.Aug.2000 after establishing nest in lab; garden overgrown with pathogenic fungus by 24.Aug.2000
UGM000831-02	31. August 2000	TX Bastrop Co: Stengl Biological Station	4.5	2.1	2.1	4.84904	no garden, plant debris	21	3.4	2.9	17.5531	garden hanging from ceiling	34	3.3	2.7	15.3954	garden hanging from ceiling	49	2.5	2.5	8.18122	garden	many males in 3rd chamber
AGH000831-01	31. August 2000	TX Bastrop Co: Stengl Biological Station	9	1.3	1.5	1.32732	empty, no garden	24	4.3	3.1	30.0121	garden hanging from ceiling	43	3	2.5	11.781	garden hanging from ceiling, alates	62	4	3	25.1327	large garden hanging from ceiling, alates	notes on nest census in UGM-notebook TX-01B; garden quickly overgrown by pathogenic fungus before brood could be censused under microscrope in lab
UGM000930-01	30. September 2000	TX Bastrop Co: Stengl Biological Station	not found	n/a	n/a		n/a	14	2	2	4.18879	excavated soil & expended garden	31	1.6	2.4	3.21699	garden, queen	no 3rd chamber found	n/a	n/a		n/a	small/young colony; queen in 2nd chamber
UGM000930-02	30. September 2000	TX Bastrop Co: Stengl Biological Station	not found	n/a	n/a		n/a	19	2.7	3.1	11.8328	small garden	39	4.6	3.9	43.2094	large garden hanging from ceiling	68	4.1	3.4	29.9257	large garden hanging from ceiling, queen	queen in 3rd chamber
AGH001028-01	28. October 2000	TX Bastrop Co: Stengl Biological Station	unknown	unknown	unknown		unknown	16	1.5	1.2	1.41372	garden	31	1	2	1.0472	garden, queen	no 3rd chamber found	n/a	n/a		n/a	notes on nest architecture in UGM-notebook TX-01A
AGH001028-02	28. October 2000	TX Bastrop Co: Stengl Biological Station	unknown	unknown	unknown		unknown	17	1.5	1	1.1781	garden	36	2	0.8	1.67551	garden, queen	no 3rd chamber found	n/a	n/a		n/a	notes on nest architecture in UGM-notebook TX-01A
UGM001028-03	28. October 2000	TX Bastrop Co: Stengl Biological Station	not found	n/a	n/a		n/a	19	1.4	3.3	3.38663	excavated soil & expended garden	37	3.4	2.6	15.7373	garden	48	6.6	4.1	93.5126	large garden	1 dark female (= queen) hiding in garden; other dealate females more light-colored & behaving like workers; dealate females seen excavating at nest entrance before nest excavation
		AVERAGE =	5.58333	1.45	1.5	1.99648		16.3	2.29032	2.35357	10.1069		32.0838	3.20323	2.9069	21.1329		48.4238	3.27222	2.95294	23.5503
		STANDARD DEVIATION =	2.26752	0.43589	0.489898	1.92101		3.54299	1.05083	0.816262	10.4071		7.03371	1.23112	0.885571	18.7435		9.71606	1.27824	1.1748	26.1029
* UGM000721-01 is a queenless nest that produced 100% males (n=117 males, zero females), suggesting reproduction by unmated workers; this ant colony is therefore excluded from the calculations of sex ratios, but is included in calculations of nest architecture
Established Colonies 2001 - 2006
UGM010420-01	20. April 2021	TX Bastrop Co: Stengl Biological Station	not found	n/a	n/a		n/a	12	1.6	0.9	1.20637	empty	18.5	2.6	1.9	6.7251	garden	40	2.5	2.2	7.19948	garden, queen	queen in 3rd chamber; brood censused in field without scope; no larger brood seen, smaller brood may have been missed hidden in mycelium; N30.08476° W97.17117°
UGM020413-06	13. April 2002	TX Grimes Co: 6.9 miles west of Roans Prairie	unknown	unknown	unknown		unknown	16	"small"	"small"		empty	29	not recorded	not recorded		garden hanging from ceiling	43.8	not recorded	not recorded		garden hanging from ceiling, queen	quick excavation to collect garden, queen & some workers; not all workers collected; no larger brood seen in garden, no alates; queen in 3rd chamber; GPS N30.59365° W96.00660°
UGM040418-01	18. April 2004	TX Angelina Co: Sandy Creek Recreation Area	not found	n/a	n/a		n/a	14.5	3.9	3.2	25.4846	small garden, queen	36	1.8	1.8	3.05363	garden	no 3rd chamber found	n/a	n/a		n/a	queen in 1st chamber; no brood found when searching gardens carefully under microscope in lab; GPS N31.09306° W94.20278°
UGM040418-02	18. April 2004	TX Angelina Co: Sandy Creek Recreation Area	not found	n/a	n/a		n/a	15.5	1.7	1.8	2.72376	small hanging garden	29	2.4	1.8	5.42867	small garden, queen	no 3rd chamber found	n/a	n/a		n/a	queen in 2nd chamber, no brood found when searching gardens carefully under microscope in lab; GPS N31.09306° W94.20278°
UGM040418-03	18. April 2004	TX Angelina Co: Sandy Creek Recreation Area	5.5	0.8	1.1	0.368613	empty, some excavated sand	19	2.4	2	6.03185	small garden	36	3.4	2.8	16.9478	large hanging garden, queen	no 3rd chamber found	n/a	n/a		n/a	queen in 2nd chamber, no brood found when searching gardens carefully under microscope in lab; GPS N31.09306° W94.20278°
UGM041127-01	27. November 2004	TX Bastrop Co: Stengl Biological Station	not found	n/a	n/a		n/a	13	2.5	2.5	8.18122	empty	32	not recorded	not recorded		garden	54	2.5	2	6.54498	small garden	entrance closed; queen & workers active inside nest, not hibernating; queen in 2nd chamber, no brood found when searching gardens under microscope in lab; GPS N30.08476° W97.17117°
UGM050223-01	23. February 2005	TX Bastrop Co: Stengl Biological Station	not found	n/a	n/a		n/a	12.5	"small"	"small"		very small garden fragment, hanging	29.5	4	3.5	29.3215	no garden	42	3.5	3	19.2422	large garden, queen	entrance open; queen & workers active inside nest, not hibernating; queen in 3rd chamber, no brood found when searching gardens under microscope in lab; GPS N30.08476° W97.17117°
UGM060403-09	03. April 2006	LA Vernon Parish: 16.2 miles west of Pitkin	unknown	unknown	unknown		unknown	16	1	1	0.523598	partially filled with sand excavate	32	2.5	2.4	7.85397	large garden, queen	no 3rd chamber found	n/a	n/a		n/a	queen in 2nd chamber, no larger brood seen, smaller brood may have been missed hidden in mycelium; typical entrance tumulus; GPS N30.99778° W93.17917°
UGM060404-05	04. April 2006	TX San Jacinto Co: 1.2 miles east of Security	unknown	unknown	unknown		unknown	not recorded	"small"	"small"		empty	28	1.7	1.6	2.42112	garden	44	2.2	1.8	4.56159	large garden, queen	queen in 3rd chamber, no larger brood seen, smaller brood may have been missed hidden in mycelium; typical entrance tumulus; GPS N30.32694° W95.21944°
UGM060518-01	18. May 2006	TX Wharton Co: 5.1 miles north of East Bernard	unknown	unknown	unknown		unknown	25	1.8	1.8	3.05363	garden	chamber 2 not excavated	unknown	unknown		unknown	chamber 3 not excavated	unknown	unknown		unknown	quick excavation to collect some garden & workers for DNA analysis; nest not excavated deeper than 1st garden chamber; GPS N29.60139° W96.08917°
		AVERAGE =	5.5	0.8	1.1	0.368613		15.9444	2.12857	1.88571	6.74357		30	2.62857	2.25714	10.2503		44.76	2.675	2.25	9.38707
		STANDARD DEVIATION =	n/a	n/a	n/a	n/a		4.02682	0.930438	0.805044	8.68833		5.22614	0.826064	0.687646	9.68739		5.41184	0.567891	0.525991	6.66515
The following information on nest architecture of M. hartmanni is summarized
from the table on page 763 and the species account in Wheeler (1907)
Nest S	09. May 1903	TX Travis Co: Montopolis & Delvalle ***	5	2.5	2	6.54498	not reported	22	4	2.6	21.7817	not reported (presumably garden)	no 2nd chamber found	n/a	n/a		n/a	no 3rd chamber found	n/a	n/a		n/a	Wheeler (1907, p.764) reports "only a single dealate female was found" per nest, "not exceeding 60 to 70 workers" per nest, and "unable to find larvae or pupae" in nests excavated 09. May 1903
Nest T **	09. May 1903	TX Travis Co: Montopolis & Delvalle ***	6.3	2	1.3	2.72271	small garden **	28.1	4	2.5	20.9439	garden **	49.1	3.4	2.5	15.132	garden **	no 3rd chamber found	n/a	n/a		n/a	Wheeler (1907, p.764) reports "only a single dealate female was found" per nest, "not exceeding 60 to 70 workers" per nest, and "unable to find larvae or pupae" in nests excavated 09. May 1903
Nest U **	09. May 1903	TX Travis Co: Montopolis & Delvalle ***	5	1.4	1.4	1.43675	empty **	19.4	4	2.5	20.9439	garden **	51.3	4.5	2.5	26.5072	garden **	no 3rd chamber found	n/a	n/a		n/a	Wheeler (1907, p.764) reports "only a single dealate female was found" per nest, "not exceeding 60 to 70 workers" per nest, and "unable to find larvae or pupae" in nests excavated 09. May 1903
Nest V	09. May 1903	TX Travis Co: Montopolis & Delvalle ***	7.6	1.3	1.3	1.15035	not reported	22.2	3.8	3.3	24.9505	not reported (presumably garden)	32.5	4	4	33.5103	not reported (presumably garden)	no 3rd chamber found	n/a	n/a		n/a	Wheeler (1907, p.764) reports "only a single dealate female was found" per nest, "not exceeding 60 to 70 workers" per nest, and "unable to find larvae or pupae" in nests excavated 09. May 1903
Nest W	09. May 1903	TX Travis Co: Montopolis & Delvalle ***	6	1.3	1.2	1.06186	not reported	25.9	3.7	2.3	16.4865	not reported (presumably garden)	48.2	4.1	2.9	25.5249	not reported (presumably garden)	65.1	3.4	2	12.1056	not reported (presumably garden)	Wheeler (1907, p.764) reports "only a single dealate female was found" per nest, "not exceeding 60 to 70 workers" per nest, and "unable to find larvae or pupae" in nests excavated 09. May 1903
Nest X **	09. May 1903	TX Travis Co: Montopolis & Delvalle ***	5.2	1.5	0.8	0.942477	empty **	34	3.2	1	5.36165	garden **	60.3	4.5	2.5	26.5072	garden **	76.8	3.4	2	12.1056	garden **	Wheeler (1907, p.764) reports "only a single dealate female was found" per nest, "not exceeding 60 to 70 workers" per nest, and "unable to find larvae or pupae" in nests excavated 09. May 1903
		AVERAGE =	5.85	1.66667	1.33333	2.30985		25.2667	3.78333	2.36667	18.4114		48.28	4.1	2.88	25.4363		70.95	3.4	2	12.1056
		STANDARD DEVIATION =	1.01538	0.484424	0.388158	2.17443		5.27624	0.312517	0.752773	6.94186		10.041	0.452769	0.649615	6.58919		8.27315	0	0	0
** Contents of nest chambers (e.g., garden or empty) are inferred from the drawing of this nest shown in Plate LI of Wheeler (1907). Wheeler reports in the table on page 763 measures of chamber heights and gallery lengths between chambers, so the chamber depths listed here (ground level to ceiling of chamber) are calculated from these measures by Wheeler.
*** The towns of Montopolis & Delvalle are now located on the southern bank of the Colorado River, but in 1903 when W.M. Wheeler discovered Mycetosoritis hartmanni, the town of Montopolis was located on the north bank of the Colorado River (hence Wheeler writes on page 761 that he found M. hartmanni on the "left bank of the Colorado River" in Montopolis). This formerly rural area where Wheeler st…

## Sheet: Female & Male Weights
Supplementary Information, Excel Sheet 4. Mueller, Himler, Farrior ( PLoS ONE 2023)
Collection ID	Locality	Date Weighed	Females & Males From	# Females Weighed	Total Weight All Females	Weight per Female	# Males Weighed	Total Weight All Males	Weight per Male	Female : Male Weight Ratio	Male : Female Weight Ratio
					(mg)	(mg)		(mg)	(mg)
UGM000721-01	TX Bastrop Co: Stengl Biological Station	24. July 2000	field colony	0	n/a	n/a	117	70.862	0.605658	n/a	n/a
UGM000721-03	TX Bastrop Co: Stengl Biological Station	24. July 2000	field colony	11	9.6	0.872727	29	15.6	0.537931	1.62238	0.616379
UGM000413-01	TX Bastrop Co: Stengl Biological Station	30. October 2000	lab colony	1	0.65	0.65	14	8	0.571429	1.1375	0.879121
UGM000707-01	TX Bastrop Co: Stengl Biological Station	30. October 2000	lab colony	14	10.8	0.771429	21	11.7	0.557143	1.38462	0.722222
UGM000831-02	TX Bastrop Co: Stengl Biological Station	30. October 2000	lab colony	11	8.5	0.772727	0	n/a	n/a	n/a	n/a
						0.766721			0.56804	1.3815	0.739241
									calculating first the ratios for each ant colony for which both female and male weights are available (n=3 ant colonies), then averaging across these calculated ratios (estimated ratios from different ant colonies are treated as independent datapoints):	1.3815	0.739241
									averaging first all females weighed and first all males weighed across all ant colonies, then calculating ratios from these two averages (this calculation does not treat data from different ant colonies as independent):	1.34977	0.74087

## Sheet: Sex Ratio
Supplementary Information, Excel Sheet 5. Mueller, Himler, Farrior ( PLoS ONE 2023)
Collection ID	Collection Date	Locality	# Queens	# Workers	# Dealate Females	# Female Alates	# Female Pupae	# Male Alates	# Male Pupae	# Alates	Total # Female	Total # Male	Total # Female & # Male	Numerical	Investment	# Worker Pupae	Total # Pupae	# Larvae	# Eggs	Comments
											Reproductives	Reproductives	Reproductives	Sex Ratio	Sex Ratio
											(Alates & Brood)	(Alates & Brood)	(Alates & Brood)	% male	% male
Established Colonies, older than 1 year
UGM000620-01	20. June 2000	TX Bastrop Co: Stengl Biological Station	1	19	0	0	16	0	21	0	16	21	37	0.567568	0.419569	0	37	20	2	nest accidentally dug into while excavating UGM000620-03; queen found in 1st chamber
UGM000620-03	20. June 2000	TX Bastrop Co: Stengl Biological Station	1	28	0	0	26	0	18	0	26	18	44	0.409091	0.302417	0	44	49	7	soil rocky & hard below 35 cm depth, but sandy above
AGH000620-01	20. June 2000	TX Bastrop Co: Stengl Biological Station	1	65	0	7	0	0	0	7	7	0	7	0	0	19	19	10	unknown
AGH000707-02	07. July 2000	TX Bastrop Co: Stengl Biological Station	1	29	0	36	27	1	1	37	63	2	65	0.0307692	0.0227459	0	28	8	19	alates in 2nd chamber
AGH000714-02	14. July 2000	TX Bastrop Co: Stengl Biological Station	1	43	2	17	8	42	11	59	25	53	78	0.679487	0.502305	0	19	11	12	brood counted on 17.Jul.2000 after establishing nest in lab
UGM000721-01*	21. July 2000	TX Bastrop Co: Stengl Biological Station	0	72	0	0	0	117	46	117	0	163	163	1	1	0	46	33	5	queenless colony, therefore no worker brood and no female reproductives, only male reproductives (163 males, zero female reproductives); most brood in 2nd chamber
UGM000721-03	21. July 2000	TX Bastrop Co: Stengl Biological Station	1	39	0	11	0	29	14	40	11	43	54	0.796296	0.588655	10	24	19	5	much brood and alates in 2nd chamber; brood counted on 24.Jul.2000 after establishing nest in lab
AGH000721-01	21. July 2000	TX Bastrop Co: Stengl Biological Station	1	38	0	5	0	28	0	33	5	28	33	0.848485	0.627235	0	0	7	4	queen in 2nd chamber
AGH000731-02	31. July 2000	TX Bastrop Co: Stengl Biological Station	1	49	0	0	0	42	0	42	0	42	42	1	1	5	5	3	4	brood counted on 31.Jul.2000 after establishing nest in lab
AGH000731-04	31. July 2000	TX Bastrop Co: Stengl Biological Station	1	49	1	1	0	38	0	39	1	38	39	0.974359	0.720286	2	2	0	8	brood counted on 16.Aug.2000 after establishing nest in lab
AGH000814-03	14. August 2000	TX Bastrop Co: Stengl Biological Station	1	24	7	0	0	2	0	2	0	2	2	1	1	0	0	1	6	brood counted on 22.Aug.2000 after establishing nest in lab
AGH000814-04	14. August 2000	TX Bastrop Co: Stengl Biological Station	1	17	0	8	0	28	0	36	8	28	36	0.777778	0.574965	unknown	unknown	unknown	unknown	brood counted on 22.Aug.2000 after establishing nest in lab; garden overgrown with pathogenic fungus by 24.Aug.2000
UGM000831-02	31. August 2000	TX Bastrop Co: Stengl Biological Station	1	89	4	14	0	54	0	68	14	54	68	0.794118	0.587044	18	18	6	3	many males in 3rd chamber
AGH000831-01	31. August 2000	TX Bastrop Co: Stengl Biological Station	1	23	3	3	0	41	0	44	3	41	44	0.931818	0.688838	unknown	unknown	unknown	unknown	notes on nest census in UGM-notebook TX-01B; garden quickly overgrown by pathogenic fungus before brood could be censused under microscrope in lab
UGM000930-02	30. September 2000	TX Bastrop Co: Stengl Biological Station	1	43	0	1	0	4	0	5	1	4	5	0.8	0.591393	3	3	2	0	queen in 3rd chamber
											180	537	717	0.748954	0.553657
* UGM000721-01 is a queenless nest that produced 100% males (n=163 males, zero females), suggesting reproduction by unmated workers
Established Colonies, excluding queenless UGM000721-01 with 163 males & no females
UGM000620-01	20. June 2000	TX Bastrop Co: Stengl Biological Station	1	19	0	0	16	0	21	0	16	21	37	0.567568	0.419569	0	37	20	2	nest accidentally dug into while excavating UGM000620-03; queen found in 1st chamber
UGM000620-03	20. June 2000	TX Bastrop Co: Stengl Biological Station	1	28	0	0	26	0	18	0	26	18	44	0.409091	0.302417	0	44	49	7	soil rocky & hard below 35 cm depth, but sandy above
AGH000620-01	20. June 2000	TX Bastrop Co: Stengl Biological Station	1	65	0	7	0	0	0	7	7	0	7	0	0	19	19	10	unknown
AGH000707-02	07. July 2000	TX Bastrop Co: Stengl Biological Station	1	29	0	36	27	1	1	37	63	2	65	0.0307692	0.0227459	0	28	8	19	alates in 2nd chamber
AGH000714-02	14. July 2000	TX Bastrop Co: Stengl Biological Station	1	43	2	17	8	42	11	59	25	53	78	0.679487	0.502305	0	19	11	12	brood counted on 17.Jul.2000 after establishing nest in lab
UGM000721-03	21. July 2000	TX Bastrop Co: Stengl Biological Station	1	39	0	11	0	29	14	40	11	43	54	0.796296	0.588655	10	24	19	5	much brood and alates in 2nd chamber; brood counted on 24.Jul.2000 after establishing nest in lab
AGH000721-01	21. July 2000	TX Bastrop Co: Stengl Biological Station	1	38	0	5	0	28	0	33	5	28	33	0.848485	0.627235	0	0	7	4	queen in 2nd chamber
AGH000731-02	31. July 2000	TX Bastrop Co: Stengl Biological Station	1	49	0	0	0	42	0	42	0	42	42	1	1	5	5	3	4	brood counted on 31.Jul.2000 after establishing nest in lab
AGH000731-04	31. July 2000	TX Bastrop Co: Stengl Biological Station	1	49	1	1	0	38	0	39	1	38	39	0.974359	0.720286	2	2	0	8	brood counted on 16.Aug.2000 after establishing nest in lab
AGH000814-03	14. August 2000	TX Bastrop Co: Stengl Biological Station	1	24	7	0	0	2	0	2	0	2	2	1	1	0	0	1	6	brood counted on 22.Aug.2000 after establishing nest in lab
AGH000814-04	14. August 2000	TX Bastrop Co: Stengl Biological Station	1	17	0	8	0	28	0	36	8	28	36	0.777778	0.574965	unknown	unknown	unknown	unknown	brood counted on 22.Aug.2000 after establishing nest in lab; garden overgrown with pathogenic fungus by 24.Aug.2000
UGM000831-02	31. August 2000	TX Bastrop Co: Stengl Biological Station	1	89	4	14	0	54	0	68	14	54	68	0.794118	0.587044	18	18	6	3	many males in 3rd chamber
AGH000831-01	31. August 2000	TX Bastrop Co: Stengl Biological Station	1	23	3	3	0	41	0	44	3	41	44	0.931818	0.688838	unknown	unknown	unknown	unknown	notes on nest census in UGM-notebook TX-01B; garden quickly overgrown by pathogenic fungus before brood could be censused under microscrope in lab
UGM000930-02	30. September 2000	TX Bastrop Co: Stengl Biological Station	1	43	0	1	0	4	0	5	1	4	5	0.8	0.591393	3	3	2	0	queen in 3rd chamber
											180	374	554	0.67509	0.499054

## Sheet: Nest Survivorship
Supplementary Information, Excel Sheet 6. Mueller, Himler, Farrior ( PLoS ONE 2023)
Year	# Nests Alive	log(# Nests Alive)	Change in #	% Change in #	Census Date	Comments
2000	150	2.17609			30.Sep.2000	UGM field notebook TX01A
2001	84	1.92428	66	0.44	27.May.2001	UGM field notebook TX01C, see also notes from 15.May.2004 in TX01A
2002	56	1.74819	28	0.333333	13.Apr.2002	UGM field notebook TX01C, see also notes from 15.May.2004 in TX01A
2003	35	1.54407	21	0.375	06.Jun.2003	UGM field notebook TX01C
2004	27	1.43136	8	0.228571	15.May.2004	UGM field notebook TX01A
2005	13	1.11394	14	0.518519	16.May.2005	UGM field notebook TX01C
2006	4	0.60206	9	0.692308	07.Jul.2006	UGM field notebook Jun2006-Nov2006
2007	0		4	1	17.May.2007	UGM field notebook Mar2007-May2007
